# Supplementary material for: Heme-Oxygenase-1 Attenuates Oxidative Functions of Antigen Presenting Cells and Promotes Regulatory T Cell Differentiation during Fasciola hepatica Infection
Source: Antioxidants (Basel). 2021 Dec 3;10(12):1938. doi: 10.3390/antiox10121938 (PMC8750899; doi:10.3390/antiox10121938)
Supplement: Supplementary file 1 [file antioxidants-10-01938-s001.zip]

Archive with 1 entries (1 files):
- antioxidants-1426788-Supplementary.pdf
